# Supplementary material for: Splicing factor PRP-19 regulates mitochondrial stress response
Source: Life Metab. 2022 Jun 24;1(1):81–93. doi: 10.1093/lifemeta/loac009 (PMC11749837; doi:10.1093/lifemeta/loac009)
Supplement: loac009_suppl_Supplementary_Table_S1 [file loac009_suppl_Supplementary_Table_S1.xlsx]

## Sheet: Shee1
	Differential alternative splicing events (Control+atp-2 RNAi VS Control)
	GeneID	geneSymbol	chr	strand	longExonStart_0base	longExonEnd	shortES	shortEE	flankingES	flankingEE	ID	IJC_SAMPLE_1	SJC_SAMPLE_1	IJC_SAMPLE_2	SJC_SAMPLE_2	IncFormLen	SkipFormLen	PValue	FDR	IncLevel1	IncLevel2	IncLevelDifference
A3SS	WBGene00020090	R119.5	chrI	-	391611	391806	391611	391803	392157	392192	695	0,0,1	3,5,1	7,7,5	12,9,7	102	100	7.75247e-05	0.0477552	0.0,0.0,0.495	0.364,0.433,0.412	-0.238
	GeneID	geneSymbol	chr	strand	longExonStart_0base	longExonEnd	shortES	shortEE	flankingES	flankingEE	ID	IJC_SAMPLE_1	SJC_SAMPLE_1	IJC_SAMPLE_2	SJC_SAMPLE_2	IncFormLen	SkipFormLen	PValue	FDR	IncLevel1	IncLevel2	IncLevelDifference
A5SS	WBGene00015713	C12D12.1	chrX	+	3504015	3504628	3504015	3504097	3504699	3505253	354	468417533	170177213	267288257	393345300	200	100	0	0	0.579,0.541,0.556	0.254,0.294,0.3	0.276
	WBGene00015894	acdh-2	chrII	-	5545719	5545865	5545806	5545865	5545265	5545403	243	18,16,3	0,0,0	85,67,73	13,6,8	186	100	4.91543e-06	0.000786469	1.0,1.0,1.0	0.779,0.857,0.831	0.178
	WBGene00016033	C24A3.2	chrX	+	8998118	8998280	8998118	8998156	8998598	8998894	266	110123125	93,123,89	225223178	79,105,79	200	100	0.000171886	0.0183345	0.372,0.333,0.413	0.587,0.515,0.53	-0.171
	GeneID	geneSymbol	chr	strand	riExonStart_0base	riExonEnd	upstreamES	upstreamEE	downstreamES	downstreamEE	ID	IJC_SAMPLE_1	SJC_SAMPLE_1	IJC_SAMPLE_2	SJC_SAMPLE_2	IncFormLen	SkipFormLen	PValue	FDR	IncLevel1	IncLevel2	IncLevelDifference
RI	WBGene00015713	C12D12.1	chrX	+	3504015	3504628	3504015	3504097	3504265	3504628	279	396360427	169114151	105137120	237192182	200	100	0	0	0.54,0.612,0.586	0.181,0.263,0.248	0.349
	GeneID	geneSymbol	chr	strand	exonStart_0base	exonEnd	upstreamES	upstreamEE	downstreamES	downstreamEE	ID	IJC_SAMPLE_1	SJC_SAMPLE_1	IJC_SAMPLE_2	SJC_SAMPLE_2	IncFormLen	SkipFormLen	PValue	FDR	IncLevel1	IncLevel2	IncLevelDifference
SE	WBGene00016894	C53B7.3	chrX	+	6845534	6845612	6845335	6845455	6845658	6845974	1225	350363397	220233192	245261233	329299257	177	100	1.87329e-06	0.00457456	0.473,0.468,0.539	0.296,0.33,0.339	0.159
	WBGene00015713	C12D12.1	chrX	+	3504265	3504628	3504015	3504097	3504699	3505253	1851	467370479	170177213	460422391	393345300	200	100	2.01896e-05	0.0164344	0.579,0.511,0.529	0.369,0.379,0.395	-0.346
	WBGene00008376	D1054.9	chrV	-	10786179	10786332	10785800	10786070	10786444	10786529	418	0,0,1	4,1,2	8,8,3	5,7,2	200	100	1.47881e-05	0.0164344	0.0,0.0,0.2	0.444,0.364,0.429

## Sheet: Sheet2
Differential alternative splicing events (prp-19 RNAi VS Control RNAi)
A3SS	GeneID	geneSymbol	chr	strand	longExonStart_0base	longExonEnd	shortES	shortEE	flankingES	flankingEE	ID	IJC_SAMPLE_1	SJC_SAMPLE_1	IJC_SAMPLE_2	SJC_SAMPLE_2	IncFormLen	SkipFormLen	PValue	FDR	IncLevel1	IncLevel2	IncLevelDifference
	WBGene00000223	atf-7	chrIII	-	4492651	4492768	4492651	4492759	4492809	4493101	17	80,73,78	106102100	257237186	100,87,80	108	100	1.60871e-13	1.02636e-10	0.411,0.399,0.419	0.704,0.716,0.683	-0.291
	WBGene00009724	F45D3.4	chrV	-	12552210	12553023	12552210	12552906	12553078	12553191	489	143813211295	100,86,75	12211222687	11,6,4	200	100	2.78615e-10	8.88783e-08	0.878,0.885,0.896	0.982,0.99,0.988	-0.1
	WBGene00007955	C35C5.3	chrX	-	11546285	11546385	11546285	11546376	11546428	11546495	324	203195143	159132136	266299285	82,92,70	108	100	5.95437e-10	1.2663e-07	0.542,0.578,0.493	0.75,0.751,0.79	-0.226
	WBGene00001329	epn-1	chrX	-	14817238	14817625	14817238	14817619	14817674	14817832	11	40,28,33	91,70,84	112,140,91	87,81,79	105	100	2.63698e-09	4.20598e-07	0.295,0.276,0.272	0.551,0.622,0.523	-0.284
	WBGene00017512	nhr-179	chrV	-	1616394	1616829	1616394	1616822	1617448	1617540	450	2,2,1	0,1,0	0,1,0	1,2,1	106	100	4.95018e-09	6.31643e-07	1.0,0.654,1.0	0.0,0.321,0.0	0.778
	WBGene00000912	daf-16	chrI	+	10764350	10764496	10764356	10764496	10763587	10763706	404	29,27,33	231156188	53,80,83	122136184	105	100	7.06849e-08	7.51616e-06	0.107,0.142,0.143	0.293,0.359,0.301	-0.187
	WBGene00001340	etr-1	chrII	+	168542	168689	168548	168689	167903	168047	109	8,12,6	48,67,52	27,46,36	45,72,46	105	100	2.74662e-07	2.50335e-05	0.137,0.146,0.099	0.364,0.378,0.427	-0.262
	WBGene00006888	vbh-1	chrI	-	3161642	3161702	3161642	3161693	3161738	3161789	652	19,13,14	72,41,68	57,82,68	68,91,93	108	100	1.0924e-06	8.71186e-05	0.196,0.227,0.16	0.437,0.455,0.404	-0.238
	WBGene00000793	crh-1	chrIII	+	11691292	11691508	11691301	11691508	11688131	11688336	628	28,19,27	49,50,57	49,84,55	34,54,41	108	100	2.27038e-06	0.000160944	0.346,0.26,0.305	0.572,0.59,0.554	-0.268
	WBGene00010406	math-33	chrV	+	11117885	11117964	11117891	11117964	11117601	11117844	170	5,6,3	64,85,89	23,29,16	58,98,56	105	100	3.37742e-06	0.00021548	0.069,0.063,0.031	0.274,0.22,0.214	-0.182
	WBGene00000549	cls-2	chrIII	+	9058263	9058392	9058272	9058392	9057780	9058221	224	1,1,2	23,15,21	18,22,17	36,45,39	108	100	6.93035e-06	0.00040196	0.039,0.058,0.081	0.316,0.312,0.288	-0.246
	WBGene00013878	atfs-1	chrV	+	14196332	14196419	14196338	14196419	14196214	14196286	727	13,8,12	72,71,55	36,68,35	79,69,58	105	100	8.88564e-06	0.00047242	0.147,0.097,0.172	0.303,0.484,0.365	-0.245
	WBGene00009163	drsh-1	chrI	-	9781741	9782828	9781741	9782822	9783235	9784106	399	1,0,0	8,6,5	3,6,4	7,4,8	105	100	1.03134e-05	0.000506152	0.106,0.0,0.0	0.29,0.588,0.323	-0.365
	WBGene00020481	T13C2.6	chrII	+	6783867	6784017	6783873	6784017	6783708	6783822	156	6,2,10	198126156	38,52,23	214210158	105	100	1.11789e-05	0.000509439	0.028,0.015,0.058	0.145,0.191,0.122	-0.119
	WBGene00018161	F38A5.2	chrIV	-	6584908	6585136	6584908	6585130	6585207	6585253	32	9,11,7	53,32,47	46,30,28	53,48,34	105	100	1.82755e-05	0.000777318	0.139,0.247,0.124	0.453,0.373,0.44	-0.252
	WBGene00006778	unc-42	chrV	-	9766851	9767032	9766851	9766987	9767442	9767530	512	0,2,0	3,1,3	2,5,2	3,0,0	144	100	2.69224e-05	0.00107353	0.0,0.581,0.0	0.316,1.0,1.0	-0.578
	WBGene00012131	T28F3.5	chrIV	+	17300216	17300488	17300273	17300488	17299728	17300145	793	2,6,3	0,1,0	1,11,6	1,4,5	156	100	4.14074e-05	0.001554	1.0,0.794,1.0	0.391,0.638,0.435	0.443
	WBGene00011195	sao-1	chrV	+	13964931	13965069	13964937	13965069	13964445	13964598	427	10,6,11	39,39,49	20,35,31	35,50,35	105	100	0.000116091	0.0041148	0.196,0.128,0.176	0.352,0.4,0.458	-0.237
	WBGene00021681	Y48G1C.8	chrI	-	100138	100338	100138	100323	100394	100625	315	0,2,0	10,9,8	3,10,6	15,16,10	114	100	0.000227583	0.00764201	0.0,0.163,0.0	0.149,0.354,0.345	-0.228
	WBGene00019129	F59G1.8	chrII	+	5907109	5907187	5907118	5907187	5906923	5907067	670	0,2,1	1,0,0	1,0,0	3,1,3	108	100	0.000250637	0.00799533	0.0,1.0,1.0	0.236,0.0,0.0	0.588
	WBGene00008219	C50B6.3	chrV	+	13314603	13315374	13314609	13315374	13313934	13314519	445	0,0,2	3,3,6	12,11,12	23,24,6	105	100	0.000321819	0.00977717	0.0,0.0,0.241	0.332,0.304,0.656	-0.35
	WBGene00007696	tram-1	chrIV	-	10219985	10220607	10219985	10220601	10220649	10220780	525	25,16,24	187181209	63,80,50	236234178	105	100	0.000362045	0.0104993	0.113,0.078,0.099	0.203,0.246,0.211	-0.123
	WBGene00011242	R11D1.1	chrV	+	12707188	12707243	12707197	12707243	12706451	12707147	402	2,3,3	5,3,7	16,23,16	5,7,2	108	100	0.000433653	0.0120292	0.27,0.481,0.284	0.748,0.753,0.881	-0.449
	WBGene00008775	mogs-1	chrIV	-	11018102	11018631	11018102	11018622	11018672	11018800	462	6,5,3	41,46,46	10,12,11	19,26,24	108	100	0.000469756	0.0124877	0.119,0.091,0.057	0.328,0.299,0.298	-0.219
	WBGene00015545	C06G1.1	chrX	+	16635297	16635555	16635303	16635555	16635161	16635233	710	0,0,2	7,3,6	4,1,4	5,4,3	105	100	0.000731546	0.0186691	0.0,0.0,0.241	0.432,0.192,0.559	-0.314
	WBGene00004105	szy-20	chrII	-	8968126	8968435	8968126	8968429	8968515	8968963	21	3,2,0	16,11,16	10,11,20	21,27,10	105	100	0.000777237	0.0190722	0.152,0.148,0.0	0.312,0.28,0.656	-0.316
	WBGene00009188	lsy-22	chrI	-	7704571	7705466	7704571	7705460	7705966	7706621	638	4,1,3	43,28,26	14,11,13	29,36,40	105	100	0.000999152	0.0236096	0.081,0.033,0.099	0.315,0.225,0.236	-0.188
	WBGene00019199	H14E04.2	chrIII	+	2376505	2376691	2376514	2376691	2376328	2376423	470	0,1,0	17,12,7	9,3,4	25,27,11	108	100	0.00114249	0.0260326	0.0,0.072,0.0	0.25,0.093,0.252	-0.174
	WBGene00020346	T08B2.5	chrI	+	6216058	6216168	6216061	6216168	6215918	6215987	660	2,1,3	29,24,20	13,4,15	27,21,28	102	100	0.001204	0.026488	0.063,0.039,0.128	0.321,0.157,0.344	-0.197
	WBGene00012868	tbc-9	chrIV	-	13477992	13478115	13477992	13478109	13478157	13478563	299	12,11,6	79,85,63	20,21,16	39,52,51	105	100	0.00161653	0.0343783	0.126,0.11,0.083	0.328,0.278,0.23	-0.172
	WBGene00019831	R02F2.1	chrIII	+	5505247	5505401	5505253	5505401	5504786	5505202	14	103,92,103	658613651	350412349	107813561209	105	100	0.0017299	0.0356024	0.13,0.125,0.131	0.236,0.224,0.216	-0.097
	WBGene00006791	unc-57	chrI	+	4677669	4677724	4677675	4677724	4676458	4676646	63	18,18,19	72,67,38	63,68,53	87,98,60	105	100	0.00188779	0.0376377	0.192,0.204,0.323	0.408,0.398,0.457	-0.181
	WBGene00018636	F49E8.2	chrIV	+	7551368	7551511	7551374	7551511	7550873	7551027	415	9,5,0	38,24,41	9,8,10	20,13,13	105	100	0.00218526	0.0422484	0.184,0.166,0.0	0.3,0.37,0.423	-0.248
	WBGene00007975	gls-1	chrI	+	8741188	8741368	8741197	8741368	8740960	8741124	613	4,2,1	15,13,13	15,10,17	18,25,17	108	100	0.00245333	0.0460361	0.198,0.125,0.066	0.436,0.27,0.481	-0.266
	GeneID	geneSymbol	chr	strand	longExonStart_0base	longExonEnd	shortES	shortEE	flankingES	flankingEE	ID	IJC_SAMPLE_1	SJC_SAMPLE_1	IJC_SAMPLE_2	SJC_SAMPLE_2	IncFormLen	SkipFormLen	PValue	FDR	IncLevel1	IncLevel2	IncLevelDifference
A5SS	WBGene00019719	M01H9.3	chrIV	-	4469718	4470432	4469823	4470432	4469335	4469484	6	768782713	689546675	765852605	199215158	200	100	0	0	0.358,0.417,0.346	0.658,0.665,0.657	-0.286
	WBGene00015713	C12D12.1	chrX	+	3504015	3504628	3504015	3504097	3504699	3505253	355	468417533	170177213	152302438	257383424	200	100	6.99441e-15	1.14359e-12	0.579,0.541,0.556	0.228,0.283,0.341	0.275
	WBGene00010923	rle-1	chrIII	+	10942874	10943149	10942874	10943089	10945638	10945890	456	142132140	85,79,80	119153183	18,40,34	159	100	1.47499e-07	1.60773e-05	0.512,0.512,0.524	0.806,0.706,0.772	-0.245
	WBGene00016033	C24A3.2	chrX	+	8998118	8998280	8998118	8998156	8998598	8998894	267	110123125	93,123,89	269281245	117,93,86	200	100	1.8063e-06	0.000147665	0.372,0.333,0.413	0.535,0.602,0.588	-0.202
	WBGene00010850	M04C3.1	chrV	-	19438576	19439205	19438801	19439205	19438229	19438522	5	46,46,25	19,13,15	65,77,51	6,6,3	200	100	1.04915e-05	0.000686141	0.548,0.639,0.455	0.844,0.865,0.895	-0.321
	WBGene00002150	irk-2	chrX	-	704315	704441	704324	704441	704034	704097	480	6,1,6	4,3,0	0,0,0	4,2,4	108	100	2.55517e-05	0.00139257	0.581,0.236,1.0	0.0,0.0,0.0	0.606
	WBGene00001184	egl-15	chrX	+	11021722	11022068	11021722	11021943	11022379	11022461	151	1,3,8	21,12,24	8,21,13	9,16,16	200	100	0.000341503	0.0159531	0.023,0.111,0.143	0.308,0.396,0.289	-0.239
	WBGene00006864	npr-16	chrX	+	3530452	3530662	3530452	3530644	3530922	3530994	417	1,0,1	7,1,1	4,7,3	6,5,2	117	100	0.000576536	0.0235659	0.109,0.0,0.461	0.363,0.545,0.562	-0.3
	WBGene00019008	F57C9.1	chrI	+	4849305	4849390	4849305	4849360	4849546	4849651	173	32,41,28	47,40,36	62,79,73	42,33,22	129	100	0.000668325	0.0242825	0.345,0.443,0.376	0.534,0.65,0.72	-0.247
	WBGene00015406	C03H5.4	chrII	+	375407	375487	375407	375475	375528	375835	182	0,2,1	1,0,0	1,0,1	4,1,0	111	100	0.00100403	0.029847	0.0,1.0,1.0	0.184,0.0,1.0	0.272
	WBGene00011520	nhr-213	chrV	-	15895486	15895582	15895501	15895582	15895340	15895432	94	0,0,2	1,4,4	5,4,3	4,7,3	114	100	0.000919828	0.029847	0.0,0.0,0.305	0.523,0.334,0.467	-0.34
	WBGene00008570	kcnl-2	chrI	+	8199816	8199955	8199816	8199934	8206271	8206398	200	10,8,4	0,0,1	9,4,3	1,7,2	120	100	0.0014516	0.0395562	1.0,1.0,0.769	0.882,0.323,0.556	0.336
	WBGene00022505	ZC21.3	chrIII	+	8526793	8527252	8526793	8527036	8527841	8528614	280	36,37,32	0,1,0	62,70,49	3,5,10	200	100	0.001848	0.0464844	1.0,0.949,1.0	0.912,0.875,0.71	0.151
	GeneID	geneSymbol	chr	strand	1stExonStart_0base	1stExonEnd	2ndExonStart_0base	2ndExonEnd	upstreamES	upstreamEE	downstreamES	downstreamEE	ID	IJC_SAMPLE_1	SJC_SAMPLE_1	IJC_SAMPLE_2	SJC_SAMPLE_2	IncFormLen	SkipFormLen	PValue	FDR	IncLevel1	IncLevel2	IncLevelDifference
MXE	WBGene00002978	lev-11	chrI	-	14624302	14624420	14624543	14624661	14623827	14623898	14624955	14625089	115	181,127,81	256229257	501339271	242259207	200	200	3.81614e-07	0.000133947	0.414,0.357,0.24	0.674,0.567,0.567	-0.266
	WBGene00009574	F40E10.6	chrX	-	14704084	14704340	14704676	14704697	14703732	14703932	14704745	14704879	248	69,64,50	144118126	68102102	71,87,64	120	200	3.05184e-06	0.000535598	0.444,0.475,0.398	0.615,0.661,0.726	-0.228
	WBGene00007932	zip-5	chrV	+	13268819	13268912	13269162	13269228	13264545	13264833	13269649	13269863	301	1,1,1	46,42,39	21,30,11	104102121	192	165	8.05824e-05	0.00942814	0.018,0.02,0.022	0.148,0.202,0.072	-0.121
	WBGene00004002	pgp-8	chrX	-	10863123	10863420	10863644	10863754	10862901	10863073	10863934	10864091	108	2,2,0	13,7,5	117,110,81	128150117	200	200	0.000275211	0.0193198	0.133,0.222,0.0	0.478,0.423,0.409	-0.318
	WBGene00010615	K07A1.9	chrI	-	9614142	9614209	9614339	9614403	9613825	9614015	9614730	9614814	270	1,3,1	48,48,44	11,9,9	46,40,34	163	166	0.000258717	0.0193198	0.021,0.06,0.023	0.196,0.186,0.212	-0.163
	WBGene00001488	frm-1	chrI	-	14880014	14880131	14881051	14881174	14878892	14878993	14894575	14894643	91	118126146	180137132	193259204	97157110	200	200	0.00034774	0.0203428	0.396,0.479,0.525	0.666,0.623,0.65	-0.18
	WBGene00016415	ampd-1	chrII	+	5205039	5205075	5205443	5205632	5204887	5204991	5206577	5206700	350	1,0,2	9,1,8	9,17,7	8,14,15	135	200	0.000978184	0.0490489	0.141,0.0,0.27	0.625,0.643,0.409	-0.422
	GeneID	geneSymbol	chr	strand	riExonStart_0base	riExonEnd	upstreamES	upstreamEE	downstreamES	downstreamEE	ID	IJC_SAMPLE_1	SJC_SAMPLE_1	IJC_SAMPLE_2	SJC_SAMPLE_2	IncFormLen	SkipFormLen	PValue	FDR	IncLevel1	IncLevel2	IncLevelDifference
RI	WBGene00000223	atf-7	chrIII	-	4492651	4493101	4492651	4492759	4492809	4493101	5	18,22,18	106102100	95,130,59	100,87,80	149	100	1.93987e-11	5.21825e-09	0.102,0.126,0.108	0.389,0.501,0.331	-0.295
	WBGene00009433	F35E12.9	chrV	-	13741606	13743123	13741606	13741933	13742665	13743123	384	29,34,30	21,18,25	84,132,70	10,16,6	200	100	3.30026e-10	4.43885e-08	0.408,0.486,0.375	0.808,0.805,0.854	-0.399
	WBGene00017329	ugt-39	chrV	+	7157501	7158476	7157501	7157811	7157852	7158476	235	4,6,7	41,35,62	66,67,49	96,90,84	140	100	4.70938e-09	4.22274e-07	0.065,0.109,0.075	0.329,0.347,0.294	-0.24
	WBGene00003699	nhr-109	chrII	+	4433534	4434220	4433534	4433620	4433852	4434220	178	2,1,2	21,26,24	10,8,12	10,12,13	200	100	9.2988e-07	5.00275e-05	0.045,0.019,0.04	0.333,0.25,0.316	-0.265
	WBGene00016739	pitr-1	chrIV	+	7395232	7396151	7395232	7395352	7395525	7396151	389	4,17,13	69,58,50	89,144,26	85,109,51	200	100	7.56481e-07	5.00275e-05	0.028,0.128,0.115	0.344,0.398,0.203	-0.225
	WBGene00015713	C12D12.1	chrX	+	3504015	3504628	3504015	3504097	3504265	3504628	279	396360427	169114151	124234285	84150236	200	100	3.71992e-05	0.00166776	0.54,0.612,0.586	0.425,0.438,0.376	0.166
	WBGene00016907	C53H9.2	chrI	+	1833218	1833722	1833218	1833383	1833450	1833722	276	23,12,11	14,7,7	77,73,46	13,5,8	166	100	0.00011722	0.00447514	0.497,0.508,0.486	0.781,0.898,0.776	-0.321
	WBGene00002041	hum-8	chrIV	-	430512	430872	430512	430608	430650	430872	34	28,28,36	48,59,49	55,61,99	37,44,28	141	100	0.00013309	0.00447514	0.293,0.252,0.343	0.513,0.496,0.715	-0.279
	WBGene00016157	C27A12.7	chrI	-	6058023	6058230	6058023	6058116	6058160	6058230	16	1,0,0	14,18,15	8,13,5	39,25,24	143	100	0.000156497	0.00467751	0.048,0.0,0.0	0.125,0.267,0.127	-0.157
	WBGene00009441	wdr-48	chrIII	+	4581279	4581696	4581279	4581362	4581404	4581696	262	1,1,0	1,3,1	4,4,4	4,1,1	141	100	0.000408917	0.0109999	0.415,0.191,0.0	0.415,0.739,0.739	-0.429
	WBGene00020930	hlh-30	chrIV	-	4016491	4016784	4016491	4016568	4016633	4016784	282	104,54,72	92,85,108	124175188	78,112,81	164	100	0.000520414	0.0127265	0.408,0.279,0.289	0.492,0.488,0.586	-0.197
	WBGene00017498	pud-4	chrV	+	2326677	2326936	2326677	2326789	2326831	2326936	326	144114261525	375349321	182213157	104,75,96	141	100	0.00065976	0.0147896	0.732,0.743,0.771	0.554,0.668,0.537	0.162
	WBGene00022475	Y119C1B.10	chrI	-	4555876	4556163	4555876	4556015	4556062	4556163	199	10,9,10	24,27,20	14,26,20	15,13,12	146	100	0.000849932	0.0175871	0.222,0.186,0.255	0.39,0.578,0.533	-0.279
	WBGene00021547	Y44E3A.1	chrI	+	3339129	3339774	3339129	3339204	3339673	3339774	186	0,1,2	26,19,18	18,28,3	56,34,38	200	100	0.00107325	0.0206216	0.0,0.026,0.053	0.138,0.292,0.038	-0.13
	WBGene00001184	egl-15	chrX	+	11021722	11021943	11021722	11021849	11021903	11021943	125	49,38,54	2,3,8	17,33,33	9,15,7	153	100	0.00231786	0.0415669	0.941,0.892,0.815	0.552,0.59,0.755	0.25
	GeneID	geneSymbol	chr	strand	exonStart_0base	exonEnd	upstreamES	upstreamEE	downstreamES	downstreamEE	ID	IJC_SAMPLE_1	SJC_SAMPLE_1	IJC_SAMPLE_2	SJC_SAMPLE_2	IncFormLen	SkipFormLen	PValue	FDR	IncLevel1	IncLevel2	IncLevelDifference
SE	WBGene00013481	Y69H2.3	chrV	-	18661621	18661711	18661087	18661177	18662616	18662811	1424	148812951412	186165183	418531425	178223162	189	100	0	0	0.809,0.806,0.803	0.554,0.557,0.581	0.242
	WBGene00016894	C53B7.3	chrX	+	6845534	6845612	6845335	6845455	6845658	6845974	1700	350363397	220233192	56,84,55	585512375	177	100	0	0	0.473,0.468,0.539	0.051,0.085,0.077	0.422
	WBGene00009044	F22B5.6	chrII	-	8454903	8454978	8454611	8454831	8455127	8455221	348	10,14,13	0,0,0	13,18,6	10,14,12	174	100	0	0	1.0,1.0,1.0	0.428,0.425,0.223	0.641
	WBGene00004859	sma-5	chrX	-	11998310	11998407	11997526	11998091	11998499	11998617	2665	78,84,72	7,11,13	79,60,59	54,71,48	196	100	4.05898e-13	3.70584e-10	0.85,0.796,0.739	0.427,0.301,0.385	0.424
	WBGene00016219	C29F9.4	chrIII	+	120560	120592	120491	120516	120636	120698	451	76,90,85	0,0,0	91118113	15,30,14	131	100	4.99578e-12	3.64892e-09	1.0,1.0,1.0	0.822,0.75,0.86	0.189
	WBGene00017576	cdh-8	chrIV	+	354411	354606	353961	354326	354655	354826	2670	1,1,2	0,0,0	0,1,0	1,4,1	200	100	3.44376e-11	2.0961e-08	1.0,1.0,1.0	0.0,0.111,0.0	0.963
	WBGene00015131	B0303.11	chrIII	-	8707260	8707314	8706836	8706980	8707409	8707627	1391	46,39,44	10,12,13	8,16,3	20,26,18	153	100	1.09122e-10	5.69307e-08	0.75,0.68,0.689	0.207,0.287,0.098	0.509
	WBGene00007953	hda-11	chrV	+	10526388	10526613	10526188	10526320	10526810	10526921	555	14,12,14	0,0,1	7,6,2	5,6,6	200	100	3.5901e-10	1.63888e-07	1.0,1.0,0.875	0.412,0.333,0.143	0.662
	WBGene00012471	Y17G7B.20	chrII	-	11979047	11979104	11977783	11978922	11979282	11979859	3038	250168211	47,45,48	477610427	299303273	156	100	4.59478e-09	1.86446e-06	0.773,0.705,0.738	0.506,0.563,0.501	0.215
	WBGene00017483	lgc-22	chrIV	+	4302571	4302619	4302331	4302466	4302773	4303062	3779	282225244	3,4,4	122138112	18,17,21	147	100	3.69364e-08	1.34892e-05	0.985,0.975,0.976	0.822,0.847,0.784	0.161
	WBGene00015713	C12D12.1	chrX	+	3504265	3504628	3504015	3504097	3504699	3505253	2636	467370479	170177213	186359534	257383424	200	100	4.69779e-08	1.55967e-05	0.579,0.511,0.529	0.266,0.319,0.386	0.216
	WBGene00003936	pat-12	chrIII	-	731905	731926	729985	730144	739326	739347	2349	47,47,40	0,0,0	46,44,29	15,9,5	120	100	5.44591e-08	1.65737e-05	1.0,1.0,1.0	0.719,0.803,0.829	0.216
	WBGene00015410	tbc-6	chrII	+	6848333	6848410	6848059	6848206	6849665	6849823	1221	16,11,9	12,9,10	28,26,18	1,0,4	176	100	2.6281e-07	7.38295e-05	0.431,0.41,0.338	0.941,1.0,0.719	-0.494
	WBGene00019713	pqn-52	chrI	-	5569544	5569568	5568853	5569199	5569704	5569886	921	177,144,86	196190211	429392214	149153142	123	100	2.85829e-07	7.45605e-05	0.423,0.381,0.249	0.701,0.676,0.551	-0.292
	WBGene00019237	H24G06.1	chrV	+	9459593	9459670	9459238	9459475	9460051	9460161	225	53,69,63	26,23,24	96,96,81	6,10,10	176	100	1.77121e-06	0.000431231	0.537,0.63,0.599	0.901,0.845,0.822	-0.267
	WBGene00001184	egl-15	chrX	+	11022129	11022205	11021903	11022068	11022379	11022461	1117	3,2,10	0,1,0	1,5,3	3,3,5	175	100	2.04637e-06	0.000467084	1.0,0.533,1.0	0.16,0.488,0.255	0.543
	WBGene00000415	ced-1	chrI	-	11854278	11854476	11851565	11852041	11855610	11855819	1862	132138127	3,3,1	86135110	13,13,18	200	100	4.79845e-06	0.00103082	0.957,0.958,0.984	0.768,0.839,0.753	0.18
	WBGene00013481	Y69H2.3	chrV	-	18661621	18661711	18661087	18661177	18662358	18662550	1423	208017331959	927803904	553725586	475620485	189	100	5.23029e-06	0.00106117	0.543,0.533,0.534	0.381,0.382,0.39	0.152
	WBGene00004829	sli-1	chrX	-	722152	722278	720325	720923	722335	722509	3660	98,112,85	1,4,0	168268113	28,19,21	200	100	5.57982e-06	0.0010725	0.98,0.933,1.0	0.75,0.876,0.729	0.186
	WBGene00015932	C17H12.6	chrIV	-	6821350	6821707	6821065	6821272	6821748	6821861	3210	269322261	0,0,0	5,2,1	4,2,1	200	100	7.79716e-06	0.00142376	1.0,1.0,1.0	0.385,0.333,0.333	0.65
	WBGene00002223	klp-12	chrIV	-	11343391	11343565	11342899	11343036	11344364	11344547	2526	30,23,30	1,1,0	31,56,40	5,10,10	200	100	9.82977e-06	0.00170944	0.938,0.92,1.0	0.756,0.737,0.667	0.233
	WBGene00006780	unc-44	chrIV	+	5985092	5985170	5984795	5984980	5986518	5986668	2856	168167178	7,5,3	206279278	20,53,34	177	100	1.4975e-05	0.00248585	0.931,0.95,0.971	0.853,0.748,0.822	0.143
	WBGene00001052	dop-1	chrX	-	4413278	4413452	4412328	4412456	4413917	4414131	2292	3,5,3	0,1,0	4,6,4	7,1,4	200	100	1.64116e-05	0.00260588	1.0,0.714,1.0	0.222,0.75,0.333	0.47
	WBGene00002199	kin-15	chrII	-	9433307	9433487	9432776	9433060	9433539	9433652	1372	66,40,52	1,1,1	40,45,38	11,4,8	200	100	1.84407e-05	0.00280606	0.971,0.952,0.963	0.645,0.849,0.704	0.229
	WBGene00017838	F26G1.2	chrII	+	4763580	4763712	4763193	4763370	4763931	4764178	3188	210220221	16,14,17	256283253	0,0,0	200	100	2.58378e-05	0.00377439	0.868,0.887,0.867	1.0,1.0,1.0	-0.126
	WBGene00001488	frm-1	chrI	-	14880609	14880846	14878892	14878993	14881051	14881174	876	231239214	57,55,67	178226213	101137106	200	100	3.41401e-05	0.00479537	0.67,0.685,0.615	0.468,0.452,0.501	0.183
	WBGene00011195	sao-1	chrV	+	13964758	13964821	13964445	13964598	13964937	13965069	2158	46,59,49	39,39,49	122138118	35,50,35	162	100	3.62596e-05	0.00490445	0.421,0.483,0.382	0.683,0.63,0.675	-0.234
	WBGene00022412	Y102A11A.2	chrX	+	2029484	2029541	2029354	2029441	2029590	2029686	485	6,10,8	0,0,0	20,9,13	2,4,8	156	100	4.69765e-05	0.00612708	1.0,1.0,1.0	0.865,0.591,0.51	0.345
	WBGene00011935	scrm-1	chrI	-	11689034	11689113	11688705	11688988	11689344	11689390	1042	9,16,18	39,42,38	43,46,21	31,27,24	178	100	5.29494e-05	0.00666797	0.115,0.176,0.21	0.438,0.489,0.33	-0.252
	WBGene00003936	pat-12	chrIII	-	729275	729458	729092	729193	729579	729685	2352	173127146	75,82,94	206268174	59,56,44	200	100	5.59127e-05	0.00680644	0.536,0.436,0.437	0.636,0.705,0.664	-0.199
	WBGene00001488	frm-1	chrI	-	14880014	14880131	14878892	14878993	14881051	14881174	868	184144132	57,55,67	98165123	101137106	200	100	6.09176e-05	0.00717648	0.617,0.567,0.496	0.327,0.376,0.367	0.203
	WBGene00006788	unc-53	chrII	-	11061612	11061735	11061064	11061147	11061841	11062176	720	21,25,28	14,14,15	33,55,55	8,6,4	200	100	6.47438e-05	0.00738888	0.429,0.472,0.483	0.673,0.821,0.873	-0.328
	WBGene00006787	unc-52	chrII	-	14663344	14664211	14662832	14663105	14664631	14664977	3413	66,35,48	107,64,126	73,88,99	51,84,85	200	100	9.44228e-05	0.0104495	0.236,0.215,0.16	0.417,0.344,0.368	-0.173
	WBGene00003150	mbk-2	chrIV	+	13034452	13034528	13033228	13033930	13034823	13035060	2653	20,28,26	43,22,30	106,114,71	37,49,29	175	100	9.76186e-05	0.0104854	0.21,0.421,0.331	0.621,0.571,0.583	-0.271
	WBGene00015378	C03B1.7	chrX	+	6344293	6344353	6343551	6343926	6344453	6344732	2561	2,1,0	5,7,3	6,5,6	2,6,1	159	100	0.000118394	0.0123536	0.201,0.082,0.0	0.654,0.344,0.791	-0.502
	WBGene00001560	gei-3	chrX	-	12811904	12812006	12811582	12811854	12812456	12812571	299	44,13,19	57,29,37	21,69,56	17,30,23	200	100	0.000131749	0.0133652	0.278,0.183,0.204	0.382,0.535,0.549	-0.267
	WBGene00003604	nhr-5	chrIV	+	15406392	15406440	15405323	15405434	15406482	15406630	2081	10,8,2	26,14,12	19,15,15	8,10,9	147	100	0.000166021	0.0163867	0.207,0.28,0.102	0.618,0.505,0.531	-0.355
	WBGene00004783	seu-1	chrIV	+	6330159	6330294	6329766	6330012	6330383	6330500	1482	80,68,55	1,1,0	110143106	12,13,6	200	100	0.000172762	0.0166034	0.976,0.971,1.0	0.821,0.846,0.898	0.127
	WBGene00000415	ced-1	chrI	-	11854401	11854476	11851676	11852041	11855610	11855819	1867	146191157	3,3,1	128183134	13,13,18	174	100	0.000190474	0.0178362	0.965,0.973,0.989	0.85,0.89,0.811	0.125
	WBGene00013307	Y57G11C.9	chrIV	+	14789849	14790065	14789405	14789514	14790147	14790233	1674	72,71,87	3,7,2	51,68,64	10,12,22	200	100	0.000207354	0.0189314	0.923,0.835,0.956	0.718,0.739,0.593	0.221
	WBGene00004378	rme-8	chrI	+	8092391	8092415	8092070	8092281	8093336	8093790	781	20,40,29	24,31,23	8,14,20	35,49,38	123	100	0.000224434	0.0199911	0.404,0.512,0.506	0.157,0.189,0.3	0.259
	WBGene00008362	cfim-2	chrIV	+	8929815	8930048	8929147	8929253	8930215	8930315	3916	8,12,6	12,12,11	41,32,29	13,13,10	200	100	0.000297099	0.0258335	0.25,0.333,0.214	0.612,0.552,0.592	-0.32
	WBGene00010102	F55C9.5	chrV	-	19291185	19291252	19290862	19291029	19291367	19291381	2654	7,4,3	0,2,0	4,14,7	6,6,7	166	100	0.000307846	0.0261454	1.0,0.546,1.0	0.287,0.584,0.376	0.433
	WBGene00000100	ajm-1	chrX	+	9109673	9109796	9109087	9109260	9109917	9110036	1987	18,12,11	66,66,67	33,41,41	41,73,71	200	100	0.000462586	0.0375414	0.12,0.083,0.076	0.287,0.219,0.224	-0.15
	WBGene00013042	cccp-1	chrIII	+	12481727	12481754	12481606	12481676	12482789	12482945	686	1,1,1	19,19,18	3,6,12	20,11,9	126	100	0.000461634	0.0375414	0.04,0.04,0.042	0.106,0.302,0.514	-0.267
	WBGene00021018	W04B5.1	chrIII	+	2428519	2428656	2428355	2428432	2428984	2429220	1750	159194193	0,0,0	137133119	13,10,7	200	100	0.000494907	0.0392913	1.0,1.0,1.0	0.84,0.869,0.895	0.132
	WBGene00010850	M04C3.1	chrV	-	19438576	19438630	19438229	19438522	19438801	19439205	13	18,16,8	19,13,15	17,22,18	6,6,3	153	100	0.00054097	0.0414159	0.382,0.446,0.258	0.649,0.706,0.797	-0.355
	WBGene00003936	pat-12	chrIII	-	729317	729458	729092	729193	729579	729685	2347	293213249	75,82,94	339399268	59,56,44	200	100	0.000544349	0.0414159	0.661,0.565,0.57	0.742,0.781,0.753	-0.16

## Sheet: Sheet3
Differential alternative splicing events (prp-19 + atp-2 RNAi VS Control+ atp-2 RNAi)
	GeneID	geneSymbol	chr	strand	longExonStart_0base	longExonEnd	shortES	shortEE	flankingES	flankingEE	ID	IJC_SAMPLE_1	SJC_SAMPLE_1	IJC_SAMPLE_2	SJC_SAMPLE_2	IncFormLen	SkipFormLen	PValue	FDR	IncLevel1	IncLevel2	IncLevelDifference
A3SS	WBGene00000223	atf-7	chrIII	-	4492651	4492768	4492651	4492759	4492809	4493101	17	108,74,88	174128134	251196236	133,86,118	108	100	1.85407e-14	1.19402e-11	0.365,0.349,0.378	0.636,0.678,0.649	-0.29
	WBGene00007955	C35C5.3	chrX	-	11546285	11546385	11546285	11546376	11546428	11546495	326	229203208	198189140	216220245	66,55,68	108	100	2.99288e-11	9.63709e-09	0.517,0.499,0.579	0.752,0.787,0.769	-0.238
	WBGene00006888	vbh-1	chrI	-	3161642	3161702	3161642	3161693	3161738	3161789	653	24,33,37	182160140	95,55,83	84,86,113	108	100	4.87782e-10	1.04711e-07	0.109,0.16,0.197	0.512,0.372,0.405	-0.274
	WBGene00000912	daf-16	chrI	+	10764350	10764496	10764356	10764496	10763587	10763706	404	42,46,40	320341262	89,73,66	167109168	105	100	7.26425e-10	1.16954e-07	0.111,0.114,0.127	0.337,0.389,0.272	-0.215
	WBGene00001329	epn-1	chrX	-	14817238	14817625	14817238	14817619	14817674	14817832	11	43,39,32	127,112,97	98,76,99	82,74,111	105	100	1.25164e-08	1.34343e-06	0.244,0.249,0.239	0.532,0.494,0.459	-0.251
	WBGene00013878	atfs-1	chrV	+	14196332	14196419	14196338	14196419	14196214	14196286	730	26,19,18	118150123	42,44,59	75,81,83	105	100	1.11399e-08	1.34343e-06	0.173,0.108,0.122	0.348,0.341,0.404	-0.23
	WBGene00001851	hif-1	chrV	+	20784135	20784392	20784141	20784392	20783737	20784065	429	82,100,63	233249235	117101133	145141178	105	100	1.07556e-05	0.000989519	0.251,0.277,0.203	0.435,0.406,0.416	-0.175
	WBGene00001340	etr-1	chrII	+	168542	168689	168548	168689	167903	168047	110	12,14,11	46,60,62	42,32,56	63,54,79	105	100	5.94438e-05	0.00478523	0.199,0.182,0.145	0.388,0.361,0.403	-0.209
	WBGene00008731	F13B12.3	chrIV	+	10439948	10440014	10439953	10440014	10439723	10439896	151	1,2,1	2,3,6	9,7,12	2,1,4	104	100	0.00013101	0.00772453	0.325,0.391,0.138	0.812,0.871,0.743	-0.524
	WBGene00022152	atg-5	chrI	+	1712709	1712828	1712715	1712828	1710668	1710996	266	0,4,1	62,58,81	16,9,20	78,73,93	105	100	0.000131941	0.00772453	0.0,0.062,0.012	0.163,0.105,0.17	-0.121
	WBGene00012306	W06F12.2	chrIII	-	13728867	13728947	13728867	13728935	13729023	13729230	65	52,48,26	20,12,7	23,29,36	31,29,28	111	100	0.0001287	0.00772453	0.701,0.783,0.77	0.401,0.474,0.537	0.281
	WBGene00018420	F44E2.7	chrIII	-	8846827	8847409	8846827	8847403	8848166	8848390	473	6,6,2	12,14,14	15,9,10	4,7,4	105	100	0.000146328	0.00785296	0.323,0.29,0.12	0.781,0.55,0.704	-0.434
	WBGene00020481	T13C2.6	chrII	+	6783867	6784017	6783873	6784017	6783708	6783822	157	9,13,7	239219217	36,26,33	177143194	105	100	0.000196322	0.00903082	0.035,0.054,0.03	0.162,0.148,0.139	-0.11
	WBGene00004830	slo-1	chrV	+	18502046	18502106	18502067	18502106	18501934	18501979	441	2,0,0	8,5,2	3,2,2	2,0,2	120	100	0.000194795	0.00903082	0.172,0.0,0.0	0.556,1.0,0.455	-0.613
	WBGene00016269	C30G4.4	chrX	-	17065123	17065281	17065123	17065242	17066011	17066073	413	58,34,58	2,2,1	28,23,34	9,6,6	138	100	0.000239839	0.0102971	0.955,0.925,0.977	0.693,0.735,0.804	0.208
	WBGene00016650	C44E4.1	chrI	-	4612025	4613022	4612025	4613016	4613278	4613673	726	1,4,12	67,81,59	19,18,19	60,46,62	105	100	0.000411218	0.0165515	0.014,0.045,0.162	0.232,0.271,0.226	-0.169
	WBGene00019129	F59G1.8	chrII		5907109	5907187	5907118	5907187	5906923	5907067	671	1,4,6	1,0,0	2,2,0	1,3,2	108	100	0.000523968	0.0178339	0.481,1.0,1.0	0.649,0.382,0.0	0.483
	WBGene00000464	ceh-44	chrIII	+	2544834	2544895	2544840	2544895	2544361	2544645	695	26,22,22	36,50,41	29,25,31	15,5,25	105	100	0.000526156	0.0178339	0.408,0.295,0.338	0.648,0.826,0.541	-0.325
	WBGene00020090	R119.5	chrI	-	391611	391806	391611	391803	392157	392192	700	7,7,5	12,9,7	0,0,2	5,3,4	102	100	0.000473892	0.0178339	0.364,0.433,0.412	0.0,0.0,0.329	0.293
	WBGene00000549	cls-2	chrIII	+	9058263	9058392	9058272	9058392	9057780	9058221	228	2,9,5	44,33,28	24,25,17	42,32,41	108	100	0.000631089	0.0203211	0.04,0.202,0.142	0.346,0.42,0.277	-0.22
	WBGene00001148	eat-20	chrX	+	15522925	15523063	15522931	15523063	15521662	15522418	348	2,5,2	34,36,19	10,8,6	18,8,16	105	100	0.000769475	0.0225246	0.053,0.117,0.091	0.346,0.488,0.263	-0.279
	WBGene00001562	lin-66	chrIV	+	13890671	13890819	13890680	13890819	13890262	13890543	642	33,30,36	58,45,48	43,46,49	32,27,29	108	100	0.000745737	0.0225246	0.345,0.382,0.41	0.554,0.612,0.61	-0.213
	WBGene00006997	zyg-12	chrII		4951591	4952009	4951600	4952009	4951483	4951547	92	3,3,1	39,25,40	8,7,11	28,21,23	108	100	0.0009713	0.0271964	0.066,0.1,0.023	0.209,0.236,0.307	-0.188
	WBGene00006791	unc-57	chrI	+	4677669	4677724	4677675	4677724	4676458	4676646	63	38,32,23	86,80,67	58,63,59	79,62,70	105	100	0.00173235	0.0450265	0.296,0.276,0.246	0.411,0.492,0.445	-0.177
	WBGene00020506	dop-3	chrX	-	6566307	6566478	6566307	6566472	6567661	6567809	94	0,4,2	1,0,1	1,0,2	1,2,2	105	100	0.00174792	0.0450265	0.0,1.0,0.656	0.488,0.0,0.488	0.227
	GeneID	geneSymbol	chr	strand	longExonStart_0base	longExonEnd	shortES	shortEE	flankingES	flankingEE	ID	IJC_SAMPLE_1	SJC_SAMPLE_1	IJC_SAMPLE_2	SJC_SAMPLE_2	IncFormLen	SkipFormLen	PValue	FDR	IncLevel1	IncLevel2	IncLevelDifference
A5SS	WBGene00019719	M01H9.3	chrIV	-	4469718	4470432	4469823	4470432	4469335	4469484	6	997991934	663629573	616479613	144102121	200	100	0	0	0.429,0.441,0.449	0.681,0.701,0.717	-0.26
	WBGene00010923	rle-1	chrIII	+	10942874	10943149	10942874	10943089	10945638	10945890	462	212193146	131134132	139154175	30,30,46	159	100	2.31606e-10	3.77517e-08	0.504,0.475,0.41	0.745,0.764,0.705	-0.275
	WBGene00010850	M04C3.1	chrV	-	19438576	19439205	19438801	19439205	19438229	19438522	5	77,58,58	20,19,19	82,69,100	4,6,4	200	100	5.04941e-07	5.48703e-05	0.658,0.604,0.604	0.911,0.852,0.926	-0.274
	WBGene00019008	F57C9.1	chrI	+	4849305	4849390	4849305	4849360	4849546	4849651	175	51,43,42	88,82,52	71,57,76	44,41,36	129	100	1.96964e-05	0.00160526	0.31,0.289,0.385	0.556,0.519,0.621	-0.237
	WBGene00013969	tep-1	chrI	+	14997402	14997493	14997402	14997469	14997543	14997682	288	31,20,36	81,57,96	92,96,129	91109166	123	100	0.000102107	0.00665735	0.237,0.222,0.234	0.451,0.417,0.387	-0.187
	WBGene00008538	sqrd-1	chrIV	+	14222333	14222627	14222333	14222480	14222793	14222964	274	62,53,34	150167144	15,15,11	11,6,10	200	100	0.000161898	0.00879648	0.171,0.137,0.106	0.405,0.556,0.355	-0.301
	WBGene00006331	sup-26	chrIII	-	4278855	4279047	4278933	4279047	4278285	4278792	16	13,11,5	68,56,42	25,14,33	34,35,42	177	100	0.000424245	0.0197577	0.097,0.1,0.063	0.293,0.184,0.307	-0.175
	GeneID	geneSymbol	chr	strand	1stExonStart_0base	1stExonEnd	2ndExonStart_0base	2ndExonEnd	upstreamES	upstreamEE	downstreamES	downstreamEE	ID	IJC_SAMPLE_1	SJC_SAMPLE_1	IJC_SAMPLE_2	SJC_SAMPLE_2	IncFormLen	SkipFormLen	PValue	FDR	IncLevel1	IncLevel2	IncLevelDifference
MXE	WBGene00013481	Y69H2.3	chrV	-	18661621	18661711	18662358	18662550	18661087	18661177	18663725	18663861	142	725673577	11481302932	301270362	222211288	200	189	3.12038e-09	1.04221e-06	0.374,0.328,0.369	0.562,0.547,0.543	-0.194
	WBGene00001184	egl-15	chrX	+	11017579	11017930	11017944	11018139	11017435	11017505	11018214	11018450	115	33,22,29	1,0,0	23,13,22	6,4,8	200	200	1.22149e-05	0.00203989	0.971,1.0,1.0	0.793,0.765,0.733	0.227
	WBGene00013481	Y69H2.3	chrV	-	18661621	18661711	18662616	18662811	18661087	18661177	18663725	18663861	141	218825732015	11481302932	8268081009	222211288	200	189	0.000133252	0.0148354	0.643,0.651,0.671	0.779,0.783,0.768	-0.122
	GeneID	geneSymbol	chr	strand	riExonStart_0base	riExonEnd	upstreamES	upstreamEE	downstreamES	downstreamEE	ID	IJC_SAMPLE_1	SJC_SAMPLE_1	IJC_SAMPLE_2	SJC_SAMPLE_2	IncFormLen	SkipFormLen	PValue	FDR	IncLevel1	IncLevel2	IncLevelDifference
RI	WBGene00002041	hum-8	chrIV	-	430512	430872	430512	430608	430650	430872	34	18,30,27	100,81,75	86,79,89	65,41,49	141	100	3.21965e-15	8.98281e-13	0.113,0.208,0.203	0.484,0.577,0.563	-0.367
	WBGene00009433	F35E12.9	chrV	-	13741606	13743123	13741606	13741933	13742665	13743123	384	20,26,14	22,33,25	65,65,93	18,9,18	200	100	3.14738e-11	4.3906e-09	0.313,0.283,0.219	0.644,0.783,0.721	-0.444
	WBGene00000223	atf-7	chrIII	-	4492651	4493101	4492651	4492759	4492809	4493101	5	15,17,20	174128134	64,48,71	133,86,118	149	100	2.40664e-10	2.23817e-08	0.055,0.082,0.091	0.244,0.273,0.288	-0.192
	WBGene00020930	hlh-30	chrIV	-	4016491	4016784	4016491	4016568	4016633	4016784	282	92,83,107	159112131	213152201	103,75,111	164	100	5.72496e-10	3.99316e-08	0.261,0.311,0.332	0.558,0.553,0.525	-0.244
	WBGene00017329	ugt-39	chrV	+	7157501	7158476	7157501	7157811	7157852	7158476	235	9,8,7	64,62,43	71,44,80	113,96,94	140	100	3.21262e-07	1.79264e-05	0.091,0.084,0.104	0.31,0.247,0.378	-0.219
	WBGene00015713	C12D12.1	chrX	+	3504015	3504628	3504015	3504097	3504265	3504628	279	105137120	237192182	367305431	290224335	200	100	2.25124e-06	0.000104683	0.181,0.263,0.248	0.388,0.405,0.391	-0.164
	WBGene00001184	egl-15	chrX	+	11021722	11021943	11021722	11021849	11021903	11021943	125	36,38,35	3,1,4	33,22,33	13,9,21	153	100	3.70815e-06	0.000114953	0.887,0.961,0.851	0.624,0.615,0.507	0.318
	WBGene00017327	F10C1.8	chrII	+	5754467	5756154	5754467	5754523	5756006	5756154	342	0,3,3	51,33,21	16,8,12	18,18,22	200	100	3.09543e-06	0.000114953	0.0,0.043,0.067	0.308,0.182,0.214	-0.198
	WBGene00016739	pitr-1	chrIV	+	7395232	7396151	7395232	7395352	7395525	7396151	389	24,23,16	141132105	39,51,43	60,45,85	200	100	3.37937e-06	0.000114953	0.078,0.08,0.071	0.245,0.362,0.202	-0.193
	WBGene00016022	C23H3.9	chrII	-	72292	74395	72292	72612	74289	74395	273	2,0,1	4,4,4	4,6,4	0,2,1	200	100	4.4124e-06	0.000123106	0.2,0.0,0.111	1.0,0.6,0.667	-0.652
	WBGene00022475	Y119C1B.10	chrI	-	4555876	4556163	4555876	4556015	4556062	4556163	199	13,10,3	32,34,21	22,14,29	18,18,23	146	100	0.0003336	0.0084613	0.218,0.168,0.089	0.456,0.348,0.463	-0.264
	WBGene00018635	nprl-2	chrIV	+	7557825	7558528	7557825	7558322	7558376	7558528	365	30,27,25	17,15,10	25,27,26	42,33,38	153	100	0.000742111	0.0172541	0.536,0.541,0.62	0.28,0.348,0.309	0.253
	WBGene00015509	C06A6.4	chrIV	-	7827025	7827675	7827025	7827105	7827568	7827675	86	20,21,13	363361308	39,35,47	155159166	200	100	0.00121074	0.0259844	0.027,0.028,0.021	0.112,0.099,0.124	-0.086
	WBGene00009451	cids-2	chrI	-	8807289	8807524	8807289	8807369	8807420	8807524	380	0,1,0	18,6,6	5,5,5	12,9,18	150	100	0.00152513	0.0303936	0.0,0.1,0.0	0.217,0.27,0.156	-0.181
	WBGene00000841	cul-6	chrIV	-	12588671	12589448	12588671	12588906	12588988	12589448	142	18,18,19	1,2,0	56,50,69	13,5,16	181	100	0.00239904	0.0446222	0.909,0.833,1.0	0.704,0.847,0.704	0.162
	GeneID	geneSymbol	chr	strand	exonStart_0base	exonEnd	upstreamES	upstreamEE	downstreamES	downstreamEE	ID	IJC_SAMPLE_1	SJC_SAMPLE_1	IJC_SAMPLE_2	SJC_SAMPLE_2	IncFormLen	SkipFormLen	PValue	FDR	IncLevel1	IncLevel2	IncLevelDifference
SE	WBGene00013481	Y69H2.3	chrV	-	18661621	18661711	18661087	18661177	18662616	18662811	1411	11521305934	162181160	225211289	153115159	189	100	0	0	0.79,0.792,0.755	0.438,0.493,0.49	0.305
	WBGene00016894	C53B7.3	chrX	+	6845534	6845612	6845335	6845455	6845658	6845974	1686	245261233	329299257	35,26,48	362464488	177	100	0	0	0.296,0.33,0.339	0.052,0.031,0.053	0.276
	WBGene00007953	hda-11	chrV	+	10526388	10526613	10526188	10526320	10526810	10526921	552	28,30,30	0,0,0	4,6,5	8,4,11	200	100	0	0	1.0,1.0,1.0	0.2,0.429,0.185	0.729
	WBGene00010260	ddx-17	chrV	-	14009895	14010201	14009510	14009608	14010354	14010414	3419	27,19,13	443465350	67,79,68	176167193	200	100	5.55112e-16	4.80865e-13	0.03,0.02,0.018	0.16,0.191,0.15	-0.144
	WBGene00016219	C29F9.4	chrIII	+	120560	120592	120491	120516	120636	120698	436	97,85,69	0,0,1	120110113	30,22,35	131	100	2.44249e-15	1.69265e-12	1.0,1.0,0.981	0.753,0.792,0.711	0.242
	WBGene00006787	unc-52	chrII	-	14663344	14664211	14662832	14663105	14664631	14664977	3242	92,73,69	191200164	112,77,113	63,57,71	200	100	1.25344e-13	7.23863e-11	0.194,0.154,0.174	0.471,0.403,0.443	-0.265
	WBGene00015131	B0303.11	chrIII	-	8707260	8707314	8706836	8706980	8707409	8707627	1379	52,43,49	16,21,22	4,4,4	13,15,33	153	100	2.01617e-13	9.98002e-11	0.68,0.572,0.593	0.167,0.148,0.073	0.486
	WBGene00012471	Y17G7B.20	chrII	-	11979047	11979104	11977783	11978922	11979282	11979859	2918	411354346	91,70,87	475397510	325242298	156	100	7.59837e-13	3.29104e-10	0.743,0.764,0.718	0.484,0.513,0.523	0.235
	WBGene00007431	C08B6.11	chrV	+	10108104	10108372	10107869	10108042	10108426	10108561	2782	63,42,32	0,0,1	10,9,11	5,11,4	200	100	1.08746e-12	4.18673e-10	1.0,1.0,0.941	0.5,0.29,0.579	0.524
	WBGene00006359	swp-1	chrIII	-	5704707	5704747	5704477	5704620	5705197	5705325	2467	14,12,10	5,0,1	5,2,6	22,26,18	139	100	5.21992e-11	1.8087e-08	0.668,1.0,0.878	0.141,0.052,0.193	0.72
	WBGene00010150	F56D5.6	chrIV	+	9406551	9406626	9405731	9405828	9406706	9406865	634	168171138	35,44,27	120118135	4,3,3	174	100	6.59425e-11	2.07719e-08	0.734,0.691,0.746	0.945,0.958,0.963	-0.232
	WBGene00017483	lgc-22	chrIV	+	4302571	4302619	4302331	4302466	4302773	4303062	3575	361405328	4,3,4	93118112	20,14,17	147	100	1.03039e-09	2.97525e-07	0.984,0.989,0.982	0.76,0.851,0.818	0.175
	WBGene00013481	Y69H2.3	chrV	-	18661621	18661711	18661087	18661177	18662358	18662550	1410	162618081315	725670577	309308413	301270362	189	100	2.64209e-09	7.0422e-07	0.543,0.588,0.547	0.352,0.376,0.376	0.191
	WBGene00000876	cyl-1	chrV	-	11992607	11992658	11992084	11992148	11992917	11993051	2479	31,27,24	42,42,26	11,17,18	96,84,111	150	100	7.51876e-08	1.86089e-05	0.33,0.3,0.381	0.071,0.119,0.098	0.241
	WBGene00022201	Y71H10B.1	chrX	-	2838545	2838653	2837916	2837990	2840238	2840292	1783	43,43,34	59,59,57	132100116	61,50,64	200	100	3.10869e-07	7.18108e-05	0.267,0.267,0.23	0.52,0.5,0.475	-0.244
	WBGene00000415	ced-1	chrI	-	11854401	11854476	11851676	11852041	11855610	11855819	1825	172175180	2,3,1	138101162	15,19,14	174	100	1.27447e-06	0.000276002	0.98,0.971,0.99	0.841,0.753,0.869	0.159
	WBGene00000415	ced-1	chrI	-	11854278	11854476	11851565	11852041	11855610	11855819	1820	205147162	2,3,1	170117147	15,19,14	200	100	1.45543e-06	0.00029665	0.981,0.961,0.988	0.85,0.755,0.84	0.162
	WBGene00013481	Y69H2.3	chrV	-	18662358	18662550	18661087	18661177	18662616	18662811	1397	280929222327	162181160	9227681140	153115159	200	100	2.44946e-06	0.000471522	0.897,0.89,0.879	0.751,0.77,0.782	0.121
	WBGene00013481	Y69H2.3	chrV	-	18661621	18661711	18661087	18661177	18662118	18662313	1408	183421341482	54,70,47	354332481	32,41,60	189	100	3.3946e-06	0.000602053	0.947,0.942,0.943	0.854,0.811,0.809	0.119
	WBGene00044073	tag-244	chrIV	+	1551903	1552126	1551608	1551772	1552373	1552501	731	108,132,92	7,4,1	62,58,63	12,12,16	200	100	3.47505e-06	0.000602053	0.885,0.943,0.979	0.721,0.707,0.663	0.239
	WBGene00010102	F55C9.5	chrV	-	19291185	19291252	19290862	19291029	19291367	19291381	2550	3,8,6	0,1,0	13,6,16	4,4,13	166	100	4.20805e-06	0.000682991	1.0,0.828,1.0	0.662,0.475,0.426	0.422
	WBGene00007935	C34E11.2	chrX	-	11808950	11809232	11807873	11807916	11809391	11809503	3615	0,0,0	2,1,1	1,2,2	0,0,1	200	100	4.33645e-06	0.000682991	0.0,0.0,0.0	1.0,1.0,0.5	-0.833
	WBGene00004033	pkc-2	chrX	+	9378896	9379103	9376535	9376702	9380051	9380121	3430	6,7,4	0,1,0	5,2,0	1,2,5	200	100	5.77641e-06	0.000833969	1.0,0.778,1.0	0.714,0.333,0.0	0.577
	WBGene00013042	cccp-1	chrIII	+	12481727	12481754	12481606	12481676	12482789	12482945	685	0,0,0	17,8,13	6,5,6	11,9,14	126	100	5.60418e-06	0.000833969	0.0,0.0,0.0	0.302,0.306,0.254	-0.287
	WBGene00007944	C34F6.10	chrX	-	11234366	11234438	11233519	11234311	11234507	11234620	2552	14,16,32	22,23,20	42,28,40	10,6,7	171	100	6.80908e-06	0.000943739	0.271,0.289,0.483	0.711,0.732,0.77	-0.39
	WBGene00003936	pat-12	chrIII	-	731905	731926	729985	730144	739326	739347	2274	56,69,47	0,0,0	45,35,37	8,8,8	120	100	7.66398e-06	0.00102137	1.0,1.0,1.0	0.824,0.785,0.794	0.199
	WBGene00010850	M04C3.1	chrV	-	19438576	19438630	19438229	19438522	19438801	19439205	12	31,24,24	20,19,19	27,26,38	4,6,4	153	100	1.35286e-05	0.00173617	0.503,0.452,0.452	0.815,0.739,0.861	-0.336
	WBGene00008362	cfim-2	chrIV	+	8929815	8930048	8929147	8929253	8930215	8930315	3705	19,8,19	17,18,16	34,43,46	6,14,7	200	100	1.59792e-05	0.00197742	0.358,0.182,0.373	0.739,0.606,0.767	-0.4
	WBGene00006594	tom-1	chrI	+	5557959	5557971	5557668	5557782	5559328	5559474	2262	35,30,14	23,19,14	8,5,8	22,16,28	111	100	1.97644e-05	0.0023615	0.578,0.587,0.474	0.247,0.22,0.205	0.322
	WBGene00013481	Y69H2.3	chrV	-	18662204	18662313	18661087	18661177	18662358	18662550	1396	648704545	725670577	139128180	301270362	200	100	2.44735e-05	0.00282669	0.309,0.344,0.321	0.188,0.192,0.199	0.132
	WBGene00001560	gei-3	chrX	-	12811904	12812006	12811582	12811854	12812456	12812571	292	38,21,43	48,44,49	38,46,77	22,19,32	200	100	2.9786e-05	0.00322526	0.284,0.193,0.305	0.463,0.548,0.546	-0.258
	WBGene00006436	ttn-1	chrV	-	6199640	6200918	6198550	6199512	6201051	6201291	3550	5,5,3	6,2,2	2,4,2	0,1,0	200	100	2.96347e-05	0.00322526	0.294,0.556,0.429	1.0,0.667,1.0	-0.463
	WBGene00019361	K03E5.2	chrI	+	3422283	3422433	3420365	3420434	3423879	3424211	3373	10,0,3	4,3,2	3,8,11	0,2,0	200	100	7.34211e-05	0.00770922	0.556,0.0,0.429	1.0,0.667,1.0	-0.561
	WBGene00001017	dnc-1	chrIV	-	10932236	10932320	10931881	10931951	10932594	10932696	3108	17,17,18	0,1,0	28,12,21	4,2,7	183	100	7.65581e-05	0.00780217	1.0,0.903,1.0	0.793,0.766,0.621	0.241
	WBGene00006588	tnt-3	chrX	-	7940796	7940824	7940468	7940624	7940883	7940992	1393	135129112	42,55,36	81,69,74	68,57,56	127	100	0.000119749	0.0118552	0.717,0.649,0.71	0.484,0.488,0.51	0.198
	WBGene00000056	acr-17	chrV	+	2613481	2613565	2612828	2612963	2613980	2614156	1163	2,4,1	0,1,1	1,1,1	3,1,2	183	100	0.000168188	0.0161881	1.0,0.686,0.353	0.154,0.353,0.215	0.439
	WBGene00006876	vab-10	chrI	-	11777359	11777698	11775641	11777170	11777951	11778140	2835	65,58,64	164141156	72,44,97	75,50,99	200	100	0.000211861	0.0191682	0.165,0.171,0.17	0.324,0.306,0.329	-0.151
	WBGene00021528	gbb-1	chrX	+	2964156	2964288	2962561	2962687	2966249	2966372	3043	5,11,10	0,1,0	8,4,13	6,3,1	200	100	0.000215746	0.0191682	1.0,0.846,1.0	0.4,0.4,0.867	0.393
	WBGene00008376	D1054.9	chrV	-	10787287	10787958	10786599	10786650	10788833	10788963	576	0,1,0	6,6,4	6,4,3	3,8,3	200	100	0.000207108	0.0191682	0.0,0.077,0.0	0.5,0.2,0.333	-0.319
	WBGene00004859	sma-5	chrX	-	11998310	11998407	11997526	11998091	11998499	11998617	2558	68,92,68	20,17,21	54,71,75	44,48,42	196	100	0.000256848	0.0222494	0.634,0.734,0.623	0.385,0.43,0.477	0.233
	WBGene00000100	ajm-1	chrX	+	9109673	9109796	9109087	9109260	9109917	9110036	1933	14,20,11	103,81,92	59,39,45	96,65,119	200	100	0.000282151	0.0238452	0.064,0.11,0.056	0.235,0.231,0.159	-0.132
	WBGene00004862	sma-9	chrX	+	10781200	10781359	10780895	10781101	10781497	10781598	2796	75,75,86	0,1,0	47,49,42	6,4,7	200	100	0.00029842	0.0246197	1.0,0.974,1.0	0.797,0.86,0.75	0.189
	WBGene00006780	unc-44	chrIV	+	5985092	5985170	5984795	5984980	5986518	5986668	2727	235211256	10,7,9	324248364	43,23,53	177	100	0.000316685	0.0255189	0.93,0.945,0.941	0.81,0.859,0.795	0.117
	WBGene00000998	dig-1	chrIII	+	6748759	6748858	6747089	6747189	6749222	6749275	3648	0,2,0	2,0,1	1,3,4	0,0,2	198	100	0.000326412	0.0257049	0.0,1.0,0.0	1.0,1.0,0.503	-0.501
	WBGene00015378	C03B1.7	chrX	+	6344293	6344353	6343551	6343926	6344453	6344732	2472	2,0,2	12,5,2	9,11,8	6,3,7	159	100	0.000356571	0.0274559	0.095,0.0,0.386	0.485,0.698,0.418	-0.373
	WBGene00013976	nhr-33	chrX	+	11319796	11319881	11319492	11319612	11320013	11320122	978	32,35,32	0,1,1	17,11,28	7,3,2	184	100	0.000435943	0.0328379	1.0,0.95,0.946	0.569,0.666,0.884	0.259
	WBGene00002203	kin-20	chrX	-	15270659	15270748	15269697	15269726	15271226	15271542	2779	63,68,53	96,93,60	81,76,100	54,42,66	188	100	0.000620356	0.0457348	0.259,0.28,0.32	0.444,0.49,0.446	-0.174
	WBGene00013695	epg-8	chrI	-	9933861	9933997	9933531	9933697	9934152	9934290	3385	93,68,54	12,15,12	56,42,64	31,28,25	200	100	0.000636041	0.0459142	0.795,0.694,0.692	0.475,0.429,0.561	0.239
	WBGene00011935	scrm-1	chrI	-	11689034	11689113	11688705	11688988	11689344	11689390	1048	28,24,31	41,37,36	60,52,57	26,38,24	178	100	0.000714537	0.0478884	0.277,0.267,0.326	0.565,0.435,0.572	-0.234
	WBGene00013307	Y57G11C.9	chrIV	+	14789849	14790065	14789405	14789514	14790147	14790233	1659	135137102	11,7,4	79,61,104	16,18,16	200	100	0.000709924	0.0478884	0.86,0.907,0.927	0.712,0.629,0.765	0.196
	WBGene00015966	C18C4.5	chrV	-	5551610	5551682	5550742	5550880	5551772	5551889	2586	132,83,86	52,52,49	127107127	32,26,21	171	100	0.000718672	0.0478884	0.598,0.483,0.507	0.699,0.706,0.78	-0.199
	WBGene00018364	dagl-2	chrIII	-	780977	781055	780505	780858	781623	781787	3392	11,9,4	45,34,31	20,19,28	31,29,30	177	100	0.000680576	0.0478884	0.121,0.13,0.068	0.267,0.27,0.345	-0.188
